# Supplementary material for: Targeted test evaluation: a framework for designing diagnostic accuracy studies with clear study hypotheses
Source: Diagn Progn Res. 2019 Dec 19;3:22. doi: 10.1186/s41512-019-0069-2 (PMC6921417; doi:10.1186/s41512-019-0069-2)
Supplement: Supplementary file 1 — Additional file 1. An example of a sample size calculator. [file 41512_2019_69_MOESM1_ESM.xlsx]

## Sheet: Sens
	Sample size calculator: Sensitivity
	α (e.g., 0.05)	0.0975
	α* (joint hypothesis)	0.05
	β (e.g., 0.10, 0.20)	0.19
	β* (joint hypothesis)	0.1
	Minimally acceptable sensitivity (Sens0)	0.85
	Expected sensitivity (Sens1)	0.92
	Z(1-α*)	1.64485
	Sqrt((Sens0)(1-Sens0))	0.357071
	Z(1-β*)	1.28155
	Sqrt((Sens1)(1-Sens1))	0.271293
	Numerator	0.874237
	Denominator	0.0049
	Number of diseased required	179

## Sheet: Spec
	Sample size calculator: Specificity
	α (e.g., 0.05)	0.0975
	α* (joint hypothesis)	0.05
	β (e.g., 0.10, 0.20)	0.19
	β* (joint hypothesis)	0.1
	Minimally acceptable specificity (Spec0)	0.85
	Expected specificity (Spec1)	0.95
	Z(1-α*)	1.64485
	Sqrt((Spec0)(1-Spec0))	0.357071
	Z(1-β*)	1.28155
	Sqrt((Spec1)(1-Spec1))	0.217945
	Numerator	0.751061
	Denominator	0.01
	Number of non-diseased required	76
